# Supplementary material for: Structural Insights into CB1 Receptor Biased Signaling
Source: Int J Mol Sci. 2019 Apr 13;20(8):1837. doi: 10.3390/ijms20081837 (PMC6515405; doi:10.3390/ijms20081837)
Supplement: Supplementary file 1 [file ijms-20-01837-s001.zip]

Archive with 2 entries (2 files):
- 1_SupplementaryMaterial1_Figures_.docx
- 2_SupplementaryMaterial2_cb1-sequence-alignment.xlsx
