# Supplementary material for: Structural Insights into CB1 Receptor Biased Signaling
Source: Int J Mol Sci. 2019 Apr 13;20(8):1837. doi: 10.3390/ijms20081837 (PMC6515405; doi:10.3390/ijms20081837)
Supplement: Supplementary file 1 [file ijms-20-01837-s001.zip › 2_SupplementaryMaterial2_cb1-sequence-alignment.xlsx]

## Sheet: cb1
Homo sapiens (Human)	K	M	T	A	G	D	N	P	Q	L	V	P	A	-	D	Q	V	N	I	T	E	F	Y	N	K	S	L	S	S			88
Mus musculus (Mouse)	K	M	T	A	G	D	N	S	P	L	V	P	A	G	D	T	T	N	I	T	E	F	Y	N	K	S	L	S	S			89
BW #																										1.3	1.31	1.32	1.33	1.34
Homo sapiens (Human)	F	K	E	N	E	E	N	I	Q	C	G	E	N	F	M	D	I	E	C	F	M	V	L	N	P	S	Q	Q	L	A		118
Mus musculus (Mouse)	F	K	E	N	E	D	N	I	Q	C	G	E	N	F	M	D	M	E	C	F	M	I	L	N	P	S	Q	Q	L	A		119
BW #	1.35	1.36	1.37	1.38	1.39	1.4	1.41	1.42	1.43	1.44	1.45	1.46	1.47	1.48	1.49	1.5	1.51	1.52	1.53	1.54	1.55	1.56	1.57	1.58	1.59
Homo sapiens (Human)	I	A	V	L	S	L	T	L	G	T	F	T	V	L	E	N	L	L	V	L	C	V	I	L	H	S	R	S	L	R		148
Mus musculus (Mouse)	I	A	V	L	S	L	T	L	G	T	F	T	V	L	E	N	L	L	V	L	C	V	I	L	H	S	R	S	L	R		149
BW #					2.4	2.41	2.42	2.43	2.44	2.45	2.46	2.47	2.48	2.49	2.5	2.51	2.52	2.53	2.54	2.55	2.56	2.57	2.58	2.59	2.6	2.61	2.62	2.63	2.64	2.65
Homo sapiens (Human)	C	R	P	S	Y	H	F	I	G	S	L	A	V	A	D	L	L	G	S	V	I	F	V	Y	S	F	I	D	F	H		178
Mus musculus (Mouse)	C	R	P	S	Y	H	F	I	G	S	L	A	V	A	D	L	L	G	S	V	I	F	V	Y	S	F	V	D	F	H		179
BW #									3.23	3.24	3.25	3.26	3.27	3.28	3.29	3.3	3.31	3.32	3.33	3.34	3.35	3.36	3.37	3.38	3.39	3.4	3.41	3.42	3.43	3.44
Homo sapiens (Human)	V	F	H	R	K	D	S	R	N	V	F	L	F	K	L	G	G	V	T	A	S	F	T	A	S	V	G	S	L	F		208
Mus musculus (Mouse)	V	F	H	R	K	D	S	P	N	V	F	L	F	K	L	G	G	V	T	A	S	F	T	A	S	V	G	S	L	F		209
BW #	3.45	3.46	3.47	3.48	3.49	3.5	3.51	3.52	3.53	3.54	3.55												4.4	4.41	4.42	4.43	4.44	4.45	4.46	4.47
Homo sapiens (Human)	L	T	A	I	D	R	Y	I	S	I	H	R	P	L	A	Y	K	R	I	V	T	R	P	K	A	V	V	A	F	C		238
Mus musculus (Mouse)	L	T	A	I	D	R	Y	I	S	I	H	R	P	L	A	Y	K	R	I	V	T	R	P	K	A	V	V	A	F	C		239
BW #	4.48	4.49	4.5	4.51	4.52	4.53	4.54	4.55	4.56	4.57	4.58	4.59	4.6	4.61	4.62
Homo sapiens (Human)	L	M	W	T	I	A	I	V	I	A	V	L	P	L	L	G	W	N	C	E	K	L	Q	S	V	C	S	D	I	F		268
Mus musculus (Mouse)	L	M	W	T	I	A	I	V	I	A	V	L	P	L	L	G	W	N	C	K	K	L	Q	S	V	C	S	D	I	F		269
BW #						5.38	5.39	5.4	5.41	5.42	5.43	5.44	5.45	5.46	5.47	5.48	5.49	5.5	5.51	5.52	5.53	5.54	5.55	5.56	5.57	5.58	5.59	5.6	5.61	5.62
Homo sapiens (Human)	P	H	I	D	E	T	Y	L	M	F	W	I	G	V	T	S	V	L	L	L	F	I	V	Y	A	Y	M	Y	I	L		298
Mus musculus (Mouse)	P	L	I	D	E	T	Y	L	M	F	W	I	G	V	T	S	V	L	L	L	F	I	V	Y	A	Y	M	Y	I	L		299
BW #	5.63
Homo sapiens (Human)	W	K	A	H	S	H	A	V	R	M	I	Q	R	G	T	Q	K	S	I	I	I	H	T	S	E	D	G	K	V	Q		328
Mus musculus (Mouse)	W	K	A	H	S	H	A	V	R	M	I	Q	R	G	T	Q	K	S	I	I	I	H	T	S	E	D	G	K	V	Q		329
BW #															6.35	6.36	6.37	6.38	6.39	6.4	6.41	6.42	6.43	6.44	6.45	6.46	6.47	6.48	6.49	6.5
Homo sapiens (Human)	V	T	R	P	D	Q	A	R	M	D	I	R	L	A	K	T	L	V	L	I	L	V	V	L	I	I	C	W	G	P		358
Mus musculus (Mouse)	V	T	R	P	D	Q	A	R	M	D	I	R	L	A	K	T	L	V	L	I	L	V	V	L	I	I	C	W	G	P		359
BW #	6.51	6.52	6.53	6.54	6.55	6.56	6.57	6.58	6.59	6.6						7.3	7.31	7.32	7.33	7.34	7.35	7.36	7.37	7.38	7.39	7.4	7.41	7.42	7.43	7.44
Homo sapiens (Human)	L	L	A	I	M	V	Y	D	V	F	G	K	M	N	K	L	I	K	T	V	F	A	F	C	S	M	L	C	L	L		388
Mus musculus (Mouse)	L	L	A	I	M	V	Y	D	V	F	G	K	M	N	K	L	I	K	T	V	F	A	F	C	S	M	L	C	L	L		389
BW #	7.45	7.46	7.47	7.48	7.49	7.5	7.51	7.52	7.53	7.54	7.55	7.56
Homo sapiens (Human)	N	S	T	V	N	P	I	I	Y	A	L	R	S	K	D	L	R	H	A	F	R	S	M	F	P	S	C	E	G	T		418
Mus musculus (Mouse)	N	S	T	V	N	P	I	I	Y	A	L	R	S	K	D	L	R	H	A	F	R	S	M	F	P	S	C	E	G	T		419
Homo sapiens (Human)	A	Q	P	L	D	N	S	M	G	D	S	D	C	L	H	K	H	A	N	N	A	A	S	V	H	R	A	A	E	S		448
Mus musculus (Mouse)	A	Q	P	L	D	N	S	M	G	D	S	D	C	L	H	K	H	A	N	N	T	A	S	M	H	R	A	A	E	S		449
Homo sapiens (Human)	C	I	K	S	T	V	K	I	A	K	V	T	M	S	V	S	T	D	T	S	A	E	A	L								472
Mus musculus (Mouse)	C	I	K	S	T	V	K	I	A	K	V	T	M	S	V	S	T	D	T	S	A	E	A	L								473
		Blue highlights represent transmembrane helices
		BW # (JA Ballesteros and H Weinstein, 1995, Methods Neurosci, 25, 366–428.)
		Asp 95 in mouse is Glu in rat.
